# Supplementary material for: Mesenchymal stem cells exert renoprotection via extracellular vesicle-mediated modulation of M2 macrophages and spleen-kidney network
Source: Commun Biol. 2022 Jul 28;5:753. doi: 10.1038/s42003-022-03712-2 (PMC9334610; doi:10.1038/s42003-022-03712-2)
Supplement: Supplementary file 4 — Supplementary Data [file 42003_2022_3712_MOESM4_ESM.xlsx]

## Sheet: Figure1
Figure 1b
Serum creatinine	day 3			day7
	PBS	BMMSC	ASC	PBS	BMMSC	ASC
	0.49	0.42	0.34	1.38	0.74	0.61
	0.44	0.39	0.36	1.04	0.79	0.62
	0.5	0.4	0.36	1.21	0.57	0.49
	0.43	0.4	0.37	0.64	0.92	0.55
	0.47	0.42	0.36	1.06	1.2	0.73
				0.84	0.87	0.46
				1.44	0.72	0.62
				1	0.9	0.43
Figure 1c
Urine protein	PBS	BMMSC	ASC
	19.4685	15.6187	9.28237
	21.1023	10.4167	7.58621
	17.3533	7.57919	9.45017
	17.2093	21.5913	5.61983
	23.2861	21.131	14.1651
	15.0512	12.8698	6.76552
	18.6842	17.9951	9.69856
	22.2524	14.876	5.14756
Figure 1d	day 3			day-7
Crescent score	PBS	BMMSC	ASC	PBS	BMMSC	ASC
	1.775	1.025	0.35	2.74	2.49	1.64
	1.5	0.95	0.375	2.97	2.47	1.48
	2.275	1.1	0.8	2.91	2.41	1.65
	2.375	1.575	1.15	2.85	2.02	1.75
	2.025	1.6	0.725	2.82	2.34	1.53
				2.79	2.28	1.55
				2.52	2.31	1.69
				2.73	2.06	1
				2.85		1.78
Figure 1d
CD68	day 3			day 7
	PBS	BMMSC	ASC	PBS	BMMSC	ASC
	43.2	36.375	18.25	27.6667	22.8667	16.7333
	44.55	43.6	22.6	39.8	27.7333	14.2
	39.45	31.6	30.475	32	22.9667	24
	36.7	38.3	32.325	43.1	37.1667	24
	40.75	33.625	29.375	43.8333	34.1	19.2667
				42.3667	29.9667	22.6
				39.7667	25.2	16.7
				31.7	27.1333	17.3
				39.9333		26.1667

## Sheet: Figure 2
Figure 2c
Neutrophils in CD45+ cells (%)	day 3			day 7
	PBS	BMMSC	LASC	PBS	BMMSC	LASC
	45	31.7	22.4	30.6	23.8	29.4
	34.1	35.5	26.1	24.8	30.4	28.3
	41	30.1	28.2	38.9	34.2	33
	32	31.7	28	32.4	38.1	33.2
	31.7	38.5	23.6	32.8	37.2	34
				27.2	28.8	25.8
				21	31.8	25.2
				21.6	29.1	24.2
M1 Mφs in CD45+ cells (%)	day 3			day 7
	PBS	BMMSC	LASC	PBS	BMMSC	LASC
	13.7	12.7	8.83	7.47	5.46	5.03
	12.4	9.08	8.29	5.4	5.17	4.6
	13.5	10.9	7.93	6.41	4.94	3.58
	14.5	8.85	10.3	5.06	5.75	5.2
	12.5	12.8	9.44	7.81	6.41	4.95
				5.18	5.03	5.44
				4.97	5.34	5.75
				3.93	5.04	5.28
M2 Mφs in CD45+ cells (%)	day 3			day 7
	PBS	BMMSC	LASC	PBS	BMMSC	LASC
	14.1	19.6	32.4	10.4	25.7	14.1
	19.5	20	28.5	16.9	19.4	14.5
	14	24.7	24	12.5	17.2	13.5
	18.2	20.3	24.8	20.9	12	15.7
	17	16	27.2	15.5	9.31	10.9
				20.5	14.8	14.6
				16.5	14.4	17.2
				15.5	16.7	19.1
	day 3			day 7
M1/M2 Mφs ratio	PBS	BMMSC	LASC	PBS	BMMSC	LASC
	0.971631	0.647959	0.272531	0.718269	0.212451	0.356738
	0.635897	0.454	0.290877	0.319527	0.266495	0.317241
	0.964286	0.441296	0.330417	0.5128	0.287209	0.265185
	0.796703	0.435961	0.415323	0.242105	0.479167	0.33121
	0.735294	0.8	0.347059	0.503871	0.688507	0.454128
				0.252683	0.339865	0.372603
				0.301212	0.370833	0.334302
				0.253548	0.301796	0.27644
	day 3			day 7
Tregs in CD45+ cells (%)	PBS	BMMSC	LASC	PBS	BMMSC	LASC
	vehicle day3	BM day3	LASC day3	vehicle day7	BM day7	LASC day7
	0.87	1.05	0.9	2.06	2.03	2.61
	0.89	1.09	0.73	1.7	1.81	2.51
	0.94	0.88	0.9	2.01	2.24	2.62
	0.85	0.88	0.96	1.52	2.57	2.16
	0.81	1.08	0.92	2.09	2.02	2.2
				1.74	2.55	2.2
				2.19	2.25	2.28
				2.16	2.31	2.15
Figure 2d
Ki 67 positive cells in Tregs	day 3
	PBS	BMMSC	LASC
	51.8	71.9	74.3
	57.4	68.2	80.3
	66.4	74.7	82.3

## Sheet: Figure 3
Figure 3b
	Liver large	Liver small	Lung large	Lung small	Spleen large	Spleen small	Kidney large	Kidney small
	21.6514	86.422	54.6789	59.2661	11.1927	116.514	1.42712	19.9796
	18.3486	74.6789	68.9908	52.844	8.62385	113.211	1.65138	20.367
	31.9266	85.1376	43.8532	51.5596	26.2385	124.037	1.65138	19.4495
Figure 3e
Neutrophils in CD45+ cells (%)	day 3			day 7
	PBS	BMMSC	LASC	PBS	BMMSC	LASC
	22.6	18	11.6	8.7	10.1	12.7
	17	17.2	13	8.58	9.69	11.3
	11.4	9.58	8.76	7.16	8.57	9.8
	13.4	10.4	8.65	5.3	8.93	8.35
	14.8	10.5	9.41	5.62	8.32	11.5
				4.96	8.71	8.34
				4.36	6.75	9.35
				3.71	7.38	8.06
M1 Mφs in CD45+ cells (%)	day 3			day 7
	PBS	BMMSC	LASC	PBS	BMMSC	LASC
	7.56	6.67	5.24	2.03	3.79	3.2
	8.72	6.16	5.36	1.64	3.17	3.1
	6.36	5.97	3.93	2.52	2.55	2.41
	6.65	5.67	3.99	1.33	2.75	2.86
	6.3	5.53	5.13	2.12	2.17	2.08
				1.94	3.27	3.5
				1.9	3.07	4.22
				1.47	2.93	4.07
M2 Mφs in CD45+ cells (%)	day 3			day 7
	PBS	BMMSC	LASC	PBS	BMMSC	LASC
	10.2	9.85	8.37	4.62	10.2	8.16
	9.83	9.33	10	3.81	8.32	6.74
	9.75	10.6	7.78	6.66	7.17	9.68
	10.7	9.41	8.94	4.35	7.01	8.1
	11.3	9.4	10.1	3.1	4.91	8.78
				4.27	7.57	7.58
				4.84	10	7.05
				3.52	5.13	8.9
N1/M2 Mφs ratio	day 3			day 7
	PBS	BMMSC	LASC	PBS	BMMSC	LASC
	0.741176	0.677157	0.626045	0.439394	0.371569	0.392157
	0.88708	0.660236	0.536	0.430446	0.38101	0.459941
	0.652308	0.563208	0.505141	0.378378	0.355649	0.248967
	0.621495	0.60255	0.446309	0.305747	0.392297	0.353086
	0.557522	0.588298	0.507921	0.683871	0.441955	0.236902
				0.454333	0.431968	0.461741
				0.392562	0.307	0.598582
				0.417614	0.57115	0.457303
Tregs in CD45+ cells (%)	day 3			day 7
	PBS	BMMSC	LASC	PBS	BMMSC	LASC
	0.58	0.82	1.24	1.2	0.97	1.07
	0.62	0.84	0.95	1.07	1.13	1.07
	0.66	0.88	1.18	1.28	1.11	1.21
	0.49	0.74	1.04	1	1.26	1.1
	0.48	0.81	1.06	1.25	0.9	1.15
				0.98	0.97	0.96
				1.08	0.81	1.08
				0.93	0.96	1.01
Figure 2d
Ki 67 positive cells in Tregs(%)	day 3
	PBS	BMMSC	LASC
	24.3	39.4	47
	24.2	31.2	53.7
	27	37.8	45.1

## Sheet: Figure 4
Figure 4b	day3				day7
	PBS		ASC		PBS		ASC
Serum Cre	splenectomy−	splenectomy+	splenectomy−	splenectomy+	splenectomy−	splenectomy+	splenectomy−	splenectomy+
	0.36	0.53	0.33	0.35	0.67	0.63	0.34	0.71
	0.36	0.42	0.32	0.36	0.8	0.66	0.49	0.44
	0.38	0.43	0.39	0.32	0.68	0.84	0.5	0.61
	0.46	0.41	0.41	0.34	0.94	0.71	0.51	0.66
					0.67	0.71	0.51	0.75
					0.89	1.03	0.58	1.03
					1.2	1.09	0.67	0.95
					0.98	0.96	0.58
Crescent score	day3				day7
	PBS		ASC		PBS		ASC
	splenectomy−	splenectomy+	splenectomy−	splenectomy+	splenectomy−	splenectomy+	splenectomy−	splenectomy+
	1.425	2.475	1.525	1.125	2.575	2.175	1.75	2.2
	2.05	2.125	1.45	1.525	3.175	2.25	1.775	2.125
	1.925	1.45	1.125	0.825	1.7	2.15	1.65	1.9
	1.875	1.7	0.875	0.8	2.425	2.025	1.7	2.2
					2.775	2.625	1.3	2.575
					3.225	2.275	2.125	2
					2.65	2.675	2.35	2.025
					3.075	2.325	1.825
Neutrophils in CD45+ cells (%)	day3				day7
	PBS		ASC		PBS		ASC
	splenectomy−	splenectomy+	splenectomy−	splenectomy+	splenectomy−	splenectomy+	splenectomy−	splenectomy+
	34	48.5	37.4	36.4	36.8	33.1	26.6	30.1
	33.9	44.7	39.5	44.5	36.2	32.4	26.4	27.2
	28.7	29.2	27.2	31.4	32.6	28.6	26.4	26.8
	31.9	30.6	29.7	26.4	35.3	27.7	26.9	28.2
					30	28.3	24.3	23.1
					32.2	30.8	25.9	28.7
					36	44.2	30.3	31.5
					38.6	32.4	27.5
M1 Mφs in CD45+ cells (%)	day3				day7
	PBS		ASC		PBS		ASC
	splenectomy−	splenectomy+	splenectomy−	splenectomy+	splenectomy−	splenectomy+	splenectomy−	splenectomy+
	11	11.5	8.66	9.78	3.84	6.51	3.21	6.1
	13.7	7.81	12.2	9.34	4.75	6.91	5.41	4.22
	14	16.6	13.6	13.9	4.3	6.11	4.27	4.02
	15.1	16.4	13.1	15.2	4.72	8.35	4.76	6.16
					5.25	7.87	4.21	3.69
					5.74	8.04	4.5	7.33
					5.9	5.6	4.26	5.4
					4.63	8.96	3.02
M2 Mφs in CD45+ cells (%)	day3				day7
	PBS		ASC		PBS		ASC
	splenectomy−	splenectomy+	splenectomy−	splenectomy+	splenectomy−	splenectomy+	splenectomy−	splenectomy+
	14.8	11.4	14.9	19.6	15	17.9	14.9	9.32
	13.6	13.1	14	16.4	14.6	14.8	13.2	14.5
	23.2	24.6	26.1	21.7	15.2	18.4	15.3	12.2
	18.5	20.4	22.6	28.6	14.7	11.4	13.5	15.6
					15.5	15.2	15.6	12.3
					17.4	14.9	10.7	15.4
					14.7	15	12.8	9.81
					13.6	21.6	14.8
N1/M2 Mφs ratio	day3				day7
	PBS		ASC		PBS		ASC
	splenectomy−	splenectomy+	splenectomy−	splenectomy+	splenectomy−	splenectomy+	splenectomy−	splenectomy+
	0.743243	1.00877	0.581208	0.49898	0.256	0.363687	0.215436	0.654506
	1.00735	0.596183	0.871429	0.569512	0.325342	0.466892	0.409848	0.291034
	0.603448	0.674797	0.521073	0.640553	0.282895	0.332065	0.279085	0.329508
	0.816216	0.803922	0.579646	0.531469	0.321088	0.732456	0.352593	0.394872
					0.33871	0.517763	0.269872	0.3
					0.329885	0.539597	0.420561	0.475974
					0.401361	0.373333	0.332813	0.550459
					0.340441	0.414815	0.204054
Tregs in CD45+ cells (%)	day3				day7
	PBS		ASC		PBS		ASC
	splenectomy−	splenectomy+	splenectomy−	splenectomy+	splenectomy−	splenectomy+	splenectomy−	splenectomy+
	0.89	0.88	1.12	1.04	1.69	1.84	2.02	1.41
	1.1	0.9	1.19	0.95	1.28	1.77	1.57	1.43
	1.06	1.12	1.19	0.78	1.82	0.74	1.46	1.27
	1.1	0.87	1.11	0.94	1.48	0.7	1.49	0.53
					1.46	1.95	1.98	1.06
					1.22	1.05	2.81	0.17
					1.55	1.64	1.73	2.23
					1.31	0.79	1.64

## Sheet: Figure 5
Figure 5a
DiD+cells / organ ( in ASC administrated group)	spleen	kidney
	669170	425887
	1.13577e+06	338535
	1.97428e+06	722133
	2.02154e+06	701522
	1.27833e+06	457363
	3.71834e+06	421252
	3.30504e+06	366374
Figure 5a
Percentage of CD45+ or - subsets in DiD+ cells	Spleen	CD45+ in DiD	CD45- in DiD		kidney	CD45+ in DiD	CD45- in DiD
		77.6	22.4			98.2	1.8
		83.3	16.7			97.7	2.33
		85.3	14.7			96.1	3.9
		85.1	14.9			95.8	4.17
		80.9	19.1			99.2	0.82
		85.5	14.5			98.9	1.11
		87.3	12.7			99	1.02
	Average	83.5714	16.4286		Average	97.8429	2.16429
	SD	1.2518	1.2518		SD	0.526831	0.521531
Figure 5c
	spleen	EV	Apoptotic ASC	ASC		kidney	EV	Apoptotic ASC
		22	7	4			30	0
		31	2	6			28	2
		37	8	0			29	1
	%(Total)	76.9231	14.5299	8.54701		％(Total)	96.6667	3.33333
Figure 5e
Spleen pie chart (BMMSC)			Spleen pie chart (ASC)
	DiD positive cells in kidney			DiD positive cells in kidney
M2 Mφs	62.1571		M2 Mφs	67.1714
B cells	7.12571		B cells	4.70571
neutrophils	1.77571		neutrophils	4.01286
M1 Mφs	1.67286		M1 Mφs	2.14286
T cells	6.52429		T cells	5.26714
others	20.7443		others	16.7
Kidney pie chart (BMMSC)			Kidney pie chart (ASC)
	DiD positive cells in kidney			DiD positive cells in kidney
M2 Mφs	70.6714		M2 Mφs	79.7857
B cells	9.52714		B cells	4.08571
neutrophils	0.507143		neutrophils	0.964286
M1 Mφs	0.464286		M1 Mφs	0.702857
T cells	0.787143		T cells	0.797143
others	18.0429		others	13.6643
M2 in DiD+CD45+ cells				B cells in DiD+CD45+ cells				M2 in DiD+CD45+ cells				B cells in DiD+CD45+ cells
kidney	BM	ASC		kidney	BM	ASC		spleen	BM	ASC		spleen	BM	ASC
	58.8	80			13.7	4.24			52.6	55.1			10.1	5.98
	61.1	77.3			14.1	5.1			49.1	58.4			10.1	5.2
	73.7	77.9			9.13	5.27			63.3	70.4			7.35	4.87
	71.8	80.4			8.56	3.44			69.1	72.3			7.18	4.62
	72.8	83.1			9.03	3.5			63.4	76.9			5.92	5.98
	79.2	79.9			6.16	3.3			70.6	68.9			4.27	2.7
	77.3	79.9			6.01	3.75			67	68.2			4.96	3.59
Average	70.6714	79.7857		Average	9.52714	4.08571		Average	62.1571	67.1714		Average	7.12571	4.70571
SE	7.79096	1.87832		SE	3.24992	0.810881		SE	8.24234	7.72522		SE	2.31103	1.21065
sample number	7	7		sample number	7	7		sample number	7	7		sample number	7	7
SD	2.94471	0.709939		SD	1.22835	0.306484		SD	3.11531	2.91986		SD	0.873487	0.457581
Figure 5f
DiD+ cells in M2 Mφs
Kidney	BM	ASC			Spleen	BM	ASC
	8.36	13.7				5.68	6.61
	7.1	12.7				5.22	5.97
	8.18	13.7				7.9	10.5
	8.04	13.3				7.68	10.7
	12.3	15.8				11.6	12.2
	14.2	14.9				12.1	12.3
	13.7	13.4				12.3	11.3

## Sheet: Figure 6
Figure 6a
IL-10	DiDー Mφ	DiD＋Mφ
	0.709858	1.78573
	1.09804	1.68684
	1.19211	1.62501
TGF-β	DiDー Mφ	DiD＋Mφ
	0.788986	1.19624
	1.32418	1.20106
	0.886831	0.835556
IL-6	DiDー Mφ	DiD＋Mφ
	0.392147	1.20515
	0.579835	1.65403
	2.02802	1.6904
TNFα	DiDー Mφ	DiD＋Mφ
	0.791763	1.15545
	1.19271	1.59666
	1.01553	0.930007

## Sheet: Figure 7
Figure 7c
Serum creatinine	PBS	EV
	1.07	0.74
	1.47	0.8
	0.77	0.78
	1.22	0.85
	1.03	0.74
	1.29	0.95
	1.12	0.7
Figure 7d
Urine protein	PBS	EV
	17.9692	26.4757
	17.1704	11.7237
	16.6408	12.2547
	13.0178	10.38
Figure 7e
Crescent score	PBS	EV
	3.175	2.7
	2.875	2.775
	2.55	2.15
	2.775	2.55
	2.975	2.35
	2.95	2.6
	3.325	2.3

## Sheet: Figure 8
Figure 8a
Treg in CD4 T cells (%)	Whole bone marrow	Whole bone marrow and ASC
	20.6	24.7
	17.8	24.4
	19	24.1
	16.6	27.2
	20.2	24.1
Figure 8b
Treg in CD4 T cells (%)	CD4+ Tcells	CD4+ Tcells and ASCs
	19.4	31.1
	19.9	31.6
	22	30.8
Figure 8c
Treg in CD4 T cells (%)	CD4+ Tcells	CD4+ Tcells and EVs
	21.9	26.1
	22.9	29.7
	20.2	26.5
Figure 8d
Treg in CD4 T cells (%)	CD4+ Tcells and EV negative Mφs	CD4+ Tcells and EV postive Mφs
	19.7	23.4
	18.7	23.2
	18.6	21.7
	21.6	21.5

## Sheet: Figure S2
FigureS2 c
IL-10	Sp LASC M1	Sp LASC M2	kid LASC M1	kid LASC M2
	1.5562	3.45076	0.44937	1.94347
	0.809798	2.59436	0.179486	1.78001
	0.634002	4.79561	0.363014	4.28452
IL-6	Sp LASC M1	Sp LASC M2	kid LASC M1	kid LASC M2
	0.633287	0.146413	0.468263	0.138846
	1.24698	0.183398	0.285702	0.0744207
	1.11973	0.16542	0.739777	0.308512
CCR2	M1	M2
	0.905232	0.033015
	1.14694	0.0205063
	1.11505	0.0301701
	0.832768	0.0256467

## Sheet: Figure S3
Figure S3a
B cells in CD45+ cells(%)	day 3			day 7
kidney	PBS	BMMSC	LASC	PBS	BMMSC	LASC
	2.09	1.35	0.61	3.6	2.79	1.45
	0.99	1.02	0.68	3.4	2.37	2.3
	2.16	0.83	0.69	1.67	1.63	1.28
	0.92	1.15	0.82	3.11	1.45	1.57
	1.26	1.76	0.63	1.92	1.98	1.9
				2.23	1.88	1.06
				2.51	1.87	1.69
				2.6	2.17	1.12
CD4+ T cells in CD45+ cells (%)	day 3			day 7
kidney	PBS	BMMSC	LASC	PBS	BMMSC	LASC
	4.89	6.84	5.62	8.68	9.76	10.8
	6.07	6.35	4.82	8.7	10.7	12
	5.55	5.46	5.77	7.93	10.1	11.1
	6.38	6.31	5.66	7.35	9.39	10
	6.95	5.69	5.51	7.62	8.03	11.1
				7.69	9.79	11.7
				8.65	8.87	11.8
				10.5	9.29	10.7
CD8+ T cells in CD45+ cells (%)	day 3			day 7
kideny	PBS	BMMSC	LASC	PBS	BMMSC	LASC
	2.64	3.55	2.27	3.12	4.99	5.63
	3.52	3.45	2.88	5.3	5.26	5.42
	2.74	2.73	3.03	2.17	4.34	5.67
	3.71	3.09	2.74	2.87	3.03	4.82
	3.7	2.44	3.25	3.14	2.21	4.08
				3.17	3.2	6.12
				3.36	4.59	5.44
				3.79	4.16	5.45
CD45+ cells in live cells (%)	day 3			day 7
kidney	PBS	BMMSC	LASC	PBS	BMMSC	LASC
	32.5	14.2	8.77	39.6	39.7	33.8
	19	17.3	10.4	37.6	31.7	32.1
	13.5	10.9	7.93	52.3	37	37.2
	14.5	8.85	10.3	42.8	47.9	36.4
	12.5	12.8	9.44	45.3	50.3	42.4
				39.1	34.9	28.5
				36.5	46.1	37.3
				29.9	39.9	26.5
Figure S3b
B cells in CD45+ cells (%)	day 3			day 7
spleen	PBS	BMMSC	LASC	PBS	BMMSC	LASC
	14.3	18.6	25.7	19.4	22.9	21.2
	16.7	18.4	20.6	18.1	24.2	23.9
	22.4	23.2	26.9	20.8	26	25
	19.3	25	26.3	21.7	21.8	27.1
	20.4	23.8	25.2	17.5	20.1	23.5
				17.5	19.5	22.3
				17.1	20.2	17.9
				16.8	17.2	18.4
CD4+ T cells in CD45+ cells (%)	day 3			day 7
spleen	PBS	BMMSC	LASC	PBS	BMMSC	LASC
	11.5	13.8	15.5	17.2	14.8	15.6
	12.1	14.1	14	17.5	16.9	18.2
	11.3	13.9	14.9	19.4	18.2	18.1
	10.9	12.8	15	20.6	19.6	18.7
	10.9	13.4	14.1	19.3	18.5	18.7
				16.3	14.7	15.4
				16.8	11.8	17.2
				15.3	14.6	14.7
CD8+ T cells in CD45+ cells (%)	day 3			day 7
spleen	PBS	BMMSC	LASC	PBS	BMMSC	LASC
	7.07	7.54	7.4	11.3	7.85	8.88
	7.41	7.97	7.45	10.7	8.51	8.91
	7.5	8.34	7.86	11	9.61	8.87
	7.37	7.83	8.72	11.2	10.3	8.73
	7.26	8.04	8.21	12	11.1	8.77
				8.58	7.09	6.95
				9.24	6.6	6.83
				8.61	6.85	6.64
Figure S3c
B cells in CD45+ cells(%)	day3				day7
	PBS		ASC		PBS		ASC
	splenectomy−	splenectomy+	splenectomy−	splenectomy+	splenectomy−	splenectomy+	splenectomy−	splenectomy+
	0.66	2.81	0.62	1.35	1.65	1.93	1.52	1.77
	0.6	1.72	0.61	1.5	1.19	1.8	1.88	2.84
	0.94	1.28	0.7	1.46	1.97	4.2	1.74	2.52
	1.08	1.59	0.84	1.34	3.65	2.33	2.16	2.44
					1.61	1.91	1.78	0.81
					1.46	1.57	2.13	0.29
					1.76	3.96	1.65	3.29
					1.58	0.62	1.83
CD4+ T cells in CD45+ cells(%)	day3				day7
	PBS		ASC		PBS		ASC
	splenectomy−	splenectomy+	splenectomy−	splenectomy+	splenectomy−	splenectomy+	splenectomy−	splenectomy+
	6.88	4.03	5.71	4.83	7.47	7.18	12.7	10.1
	5.09	5.16	5.07	4.21	7.22	7.1	9.87	9.92
	5.77	5.64	6.39	4	7.93	5.49	9.57	9.78
	5.61	5.14	5.72	4.17	7.09	4.58	10	5.95
					8.09	8.57	11.8	9.49
					6.68	5.53	12.3	2.15
					5.32	5.46	7.32	12.1
					4.9	3.54	8.62
CD8+ T cells in CD45+ cells(%)	day3				day7
	PBS		ASC		PBS		ASC
	splenectomy−	splenectomy+	splenectomy−	splenectomy+	splenectomy−	splenectomy+	splenectomy−	splenectomy+
	2.26	1.61	2.44	2	2.31	1.98	5.1	3.17
	2.47	1.71	1.76	1.7	4.01	2.45	2.99	4.13
	2.79	2.71	2.43	1.93	2.45	2.62	3.61	3.21
	2.82	1.91	2.12	1.28	1.7	1.52	2.6	1.85
					2.71	1.65	4.37	3.41
					2.77	1.43	3.96	0.31
					1.46	1.5	2.32	2.69
					0.91	0.43	2.44
CD45+ cells in live cells (%)	day3				day7
	PBS		ASC		PBS		ASC
	splenectomy−	splenectomy+	splenectomy−	splenectomy+	splenectomy−	splenectomy+	splenectomy−	splenectomy+
	16.3	31.5	12.5	14.2	23.4	30.3	20.3	38.9
	15.4	17.1	13.1	17.3	27.1	28.7	14.2	23
	14.8	34.7	18.4	14.3	19.6	19.6	13.7	22.8
	22	29.1	14.7	15.7	21.4	19	15.4	22.8
					28.2	38.4	30.3	34.6
					32.3	42.3	29.5	22.1
					39.3	44.7	30.8	35
					32.8	34.9	25.3

[truncated: 3 more sheets: Figure S4, Figure S5, Figure S6]
